# Supplementary material for: PGRP-LB: An Inside View into the Mechanism of the Amidase Reaction
Source: Int J Mol Sci. 2021 May 7;22(9):4957. doi: 10.3390/ijms22094957 (PMC8124813; doi:10.3390/ijms22094957)
Supplement: Supplementary file 1 [file ijms-22-04957-s001.zip]

Archive with 1 entries (1 files):
- ijms-1197069-supplementary.pdf
